# Supplementary material for: Antibacterial and Immunosuppressive Effects of a Novel Marine Brown Alga-Derived Ester in Atopic Dermatitis
Source: Mar Drugs. 2024 Jul 30;22(8):354. doi: 10.3390/md22080354 (PMC11355872; doi:10.3390/md22080354)
Supplement: Supplementary file 1 [file marinedrugs-22-00354-s001.zip]

Archive with 1 entries (1 files):
- marinedrugs-3127710-supplementary.pdf
